# Supplementary material for: Health-Related Productivity Loss According to Health Conditions among Workers in South Korea
Source: Int J Environ Res Public Health. 2021 Jul 16;18(14):7589. doi: 10.3390/ijerph18147589 (PMC8307799; doi:10.3390/ijerph18147589)
Supplement: Supplementary file 1 [file ijerph-18-07589-s001.zip]

Archive with 1 entries (1 files):
- ijerph-1250378-supplementary.pdf
